# Supplementary material for: Novel insight into the correlation between hernia orifice of cystocele and lower urinary tract function: a pilot study
Source: BMC Womens Health. 2022 May 13;22:164. doi: 10.1186/s12905-022-01747-5 (PMC9102938; doi:10.1186/s12905-022-01747-5)
Supplement: Supplementary file 1 — Additional file 1. Detailed data of 49 patients who participated in this study. [file 12905_2022_1747_MOESM1_ESM.xlsx]

## Sheet: Sheet1
Detailed data for all patients
BMI	VV pre	Qmax pre	Qave pre	PVR pre	Ⅰ	Ⅱ	Ⅲ	Ⅳ	Ⅴ	Ⅵ	subgroup	POPstage	Aa pre	Ba pre	C pre	gh pre	pb pre	tvl pre	Ap pre	Bp pre	D pre	OABSSQ1	Q2	Q3	Q4	OABSS total	QOL	ICIQ-SF	Q1	Q2	Q3	Q4	PFDI-20骨盤臓器脱	Q1	Q2	Q3	Q4	Q5	Q6		直腸肛門症状Q7	Q8	Q9	Q10	Q11	Q12	Q13	Q14
21.6	57	5.5	3.6	259	0	2	0	0	0	0	Ⅱ	3	3	4	3	5	2.5	8	1	1	-2	3	3	3	2	11	6						22	2	4	4	4	4	4	0	0	0	0	0	0	0	0	0	21
25.8	417	16	8.2	118	0	2	0	0	0	0	Ⅱ	3	3	3	-1	4	2.5	8	2	2	-3	2	1	4	3	10	6	10	4	2	4	トイレ	5	0	0	2	0	3	0	4	0	0	0	0	0	0	2	2	10
25.14	388.5	23.6	13.6	277	0	2	0	0	0	0	Ⅱ	3	0	3	2	5	2	8	-3	1	0	0	0	3				5	2	2	1	トイレ	24	4	4	4	4	4	4	18	3	3	0	0	4	0	4	4	9
25.1	242	8.6	4.9	0	0	2	0	0	0	0	Ⅱ	3	3	6	6	6	2	8	-2	-2	-2	1	0	2	1	4	5	6	4	2	0	トイレ、せき	2	0	0	2	0	0	0	6	3	0	0	0		0	1	2	5
26.5	384	23.9	12.4	60	0	2	0	0	0	0	Ⅱ	3	3	6	6	6	2	8	-1	-1	-1	1	0	2	2	5	5	6	4	2	0	トイレ、せき	6	0	2	2	0	2	0	1	0	0	0	0	1	0	0	0	11
23.54	305	26.4	12.3	5	0	2	0	0	0	0	Ⅱ	3	3	3	3	4	3.5	9	1	1	-4
23.68	134	12.6	6.6	97	0	2	0	0	0	0	Ⅱ	3	3	3	1	4	3	-2	-1	-1	-3	1	1	1	1	4	5	0	0	0	0		8	0	0	4	0	2	2	1	0	0	0	0	1	0	0	0	5
21.14	523	24.6	13	200	0	0	2	0	0	0	Ⅲ	3	3	6	-1	4	3	8	-2	3	2	1	0	1	0	2		0	0	0	0	0	20	3	3	4	4	4	2	16	3	2	1	2	3	2	3	0	10
25.05	461	19.5	11.4	0	0	0	2	0	0	0	Ⅲ	3	3	5	4	3	2.5	8	2	4	-1	1	0	0	0	1		0	0	0	0	0	7	0	0	3	0	1	3	1	0	0	0	0	1	0	0	0	1
31.6	304	34	18.4	91	0	0	2	0	0	0	Ⅲ	3	3	3	1	4	3	8	-1	-1	-4	2	3	3	2	10	6	10	3	2	5	トイレ、せき	20	4	0	4	4	4	4	8	4	0	0	0	4	0	0	0	13
24.7	277	12	6.3	372	0	0	2	0	0	0	Ⅲ	3	3	5	5	4	3	7	1	1	1	0	3	1	1	5	5						8	0	0	2	2	2	2	6	2	2	0	0	2	0	0	0
20.4	202	7.2	4	21	0	0	2	0	0	0	Ⅲ	3	-1	4	3	3	3	7	-2	0	1	1	0	0	0	1	0	0	0	0	0		20	4	4	4	4	0	4	17	3	2	0	1	3	2	2	4	12
25.8	0	0	0	334	0	0	2	0	0	0	Ⅲ	3	1	4	3	4	3	8	-2	1	0	2	2	4	4	12	5	11	3	2	6	トイレ	10	2	0	4	0	4	0	15	4	3	0	0	0	4	0	4	22
21.41	216	10.8	5.5	181	0	0	2	0	0	0	Ⅲ	3	1	4	3	4	3	8	-2	1	0	1	0	1	1	3	4	5	1	2	2	トイレ
21.93	0	0	0	264	0	0	2	0	0	0	Ⅲ	3	3	3	4	3	3	8	1	1	-4	0	1	2	3	6	5	9	2	4	3	せき、運動、理由
25.17	141	11.1	6.5	0	0	0	2	0	0	0	Ⅲ	3	3	3	-2	3	3	8	-2	-2	-6	1	3	3	4	11	5	15	4	4	7	寝ているとき	13	3	2	4	4	0	0	0	0	0	0	0	0	0	0	0	12
27.37	426	29.8	13.9	37	0	0	2	0	0	0	Ⅲ	3	2	4	4	4	3	8	-2	-1	0	1	1	3	3	8	5	13	4	2	7	トイレ、理由	14	0	0	4	3	3	4	4	0	0	0	0	4	0	0	0	12
20.24	336	16.1	9.8	0	0	0	0	1	0	0	Ⅳ	3	1	1	2	3	2.5	10	1	1	-4	1	0	0	0	1	1	0	0	0	0		11	0	0	4	4	3	0	0	0	0	0	0	0	0	0	0	5
21.8	497	31.4	25.1	0	0	0	0	2	0	0	Ⅳ	3	1	1	0	3	2.5	6	-2	-2	0	1	1	0	0	2	3	1	0	0	1	トイレ、せき	12	2	2	3	3	2	0	12	1	4	1	2	2	0	2	0	11
27.3	347	19.6	12.2	0	0	0	0	2	0	0	Ⅳ	3	0	2	1	4	3	8	-3	-3	-4	0	1	0	0	1		0	0	0	0	せき、くしゃみ								0
18.61	548	15.4	9.7	0	0	0	0	2	0	0	Ⅳ	3	-1	3	3	3	3	8	-1	-1	-5	1	0	1	1	3	6	9	2	2	5	せき、体	20	4	4	4	3	2	3	7	0	0	0	2	3	0	2	0	13
24.8	461	44.8	23.8	0	0	0	0	2	0	0	Ⅳ	3	3	3	1	4	3	10	-1	-1	-1	0	2	0	0	2	4	0	0	0	0		2	0	0	0	0	1	1	0	0	0	0	0	0	0	0	0	5
27.5	331	32.4	16.4	0	0	0	0	2	0	0	Ⅳ	3	-1	2	1	5	3	8	-1	0	1	0	1	3	3	7	3	8	3	2	3	せき、眠る	6	2	2	2	0	0	0	0	0	0	0	0	0	0	0	0	8
27.2	344	27	19	0	0	0	0	2	0	0	Ⅳ	4	3	7	6	5	3	8	-1	6	5	1	3	3	1	8	4	8	1	2	5	理由								0
26.3	220	13	7.5	0	0	0	0	2	0	0	Ⅳ	3	3	3	-3	4	3	10	1	1	-6	1	2	4	0	7	6	5	0	2	3	せき、くしゃみ	18	4	0	4	2	4	4	7	3	1	0	0	2	0	1	0	16
24.79	284	17.9	11.1	94	0	0	0	2	0	0	Ⅳ	3	3	3	-3	4	2.5	8	-3	-3	-4	0	1	1	1	3	5	5	1	2	2	トイレ	4	0	0	2	0	2	0	0	0	0	0	0	0	0	0	0	4
20.6	322	11.4	6.1	424	0	0	0	2	0	0	Ⅳ	3	2	2	3	4	2	8	-2	-2	-3	0	3	0	0	3	2	0	0	0	0	0	4			2		2		2	0	1	0	0	1	0	0	0	3
21.1	306	23.6	15	0	0	0	2	0	0	0	Ⅳ	3	3	3	-1	4	3	9	-2	-2	-6	1	2	3	3	9	5	10	3	2	5	トイレ、せき、排尿	15	2	2	3	3	3	2	7	3	3	0	0	1	0	0	0	16
29.52	560	44.5	25.8	0	0	0	0	2	0	0	Ⅳ	3	3	3	3	4.5	4	8	-3	-3	-7	0	1	3	3	7	6	4	1	2	1	せき	12	2	0	4	4	0	2	4	0	0	0	0	2	0	2	0	12
21.1	589	34.2	22	0	0	0	0	2	0	0	Ⅳ	3	3	3	3	3	3	8	-1	-1	-6	1	1	2	1	5	5	7	0	2	5	トイレ	19	3	1	4	4	4	3	16	4	3	1	1	2	1	1	3	10
26.64	280	19.4	10.6	0	0	0	0	0	2	0	Ⅴ	3	2	2	3	4	3	8	1	1	-3	1	1	0	0	2	2	8	3	2	3	せき、体	4	0	0	2	2	0	0	3	0	0	0	0	3	0	0	0	6
24.8	173	9.3	5	0	0	0	0	0	2	0	Ⅴ	3	-1	3	3	3.5	2	8	-2	3	-3	1	0	0	0	1		0	0	0	0	0	4	0	0	4	0	0	0	8	0	0	0	2	2	0	2	2	4
27.3	294	18.8	1	152	0	0	0	0	2	0	Ⅴ	3	2	3	1	4	3	8	-1	2	1	1	2	4	1	8	6	8	4	2	2	トイレ、眠って	0							0
32.2	527	26.6	17.3	0	0	0	0	0	2	0	Ⅴ	3	0	0	3	3.5	2.5	8	-3	-3	-6	0	2	0	0	2	4	0	0	0	0		8	2	2	2	2	0	0	0	0	0	0	0	0	0	0	0	0
24.7	531	19.3	11.1	24	0	0	0	0	2	0	Ⅴ	3	1	-1	-3	4	3	8	-3	0	-1	0	0	1	0	1	2	5	1	2	2	せき、くしゃみ	4	0	0	2	0	2	0	6	2	0	0	0	2	0	0	2	6
27.1	270	15	7.6	169	0	0	0	0	2	0	Ⅴ	4	2	9	8	5	3	8	0	7	6	1	0	3	4	8	5	14	4	2	8	トイレ、せき,体	20	4	4	4	0	4	4	11	0	3	0	0	3	0	3	2	20
32	292.5	23.3	8.6	32	0	0	0	0	2	0	Ⅴ	4	1	7	6	5	3	8	-2	6	5	1	3	3	3	10	6	13	3	2	8	トイレ、せき	0							0
22.3	411	24.6	14.1	17	0	0	0	0	2	0	Ⅴ	3	0	2	1	3	3	7	-3	-2	-5												0							0
17.31	214.4	16.4	9.1	0	0	0	0	0	2	0	Ⅴ	4	3	5	8	5	2.5	10	3	5	5	0	3	1	1	5	6	0	0	0	0	0	4	0	0	4	0	0	0	0	0	0	0	0	0	0	0	0	1
20.31	414.6	22.9	13	20	0	0	0	0	2	0	Ⅴ	3	3	3		3	3	8	1	1	-5												0							0
23.91	250	20.5	11.7	0	0	0	0	0	2	0	Ⅴ	3	2	3	0	5	3	7	-3	1	0	1	1	2	1	5	6	11	1	2	8	せき、体、排尿	16	4	4	4	0	2	2	11	1	2	0	2	3	0	1	2	12
24.6	310	27.1	10.7	0	0	0	0	0	2	0	Ⅴ	4	3	7	5	5	3	8	0	2	2	0	1	4	4	9	5	10	3	2	5	体動時 排尿後 常に漏れる	21	3	3	4	4	3	4	8	3	0	0	1	0	0	0	4	12
23.94				11	0	0	0	0	2	0	Ⅴ	3	0	3	2	3.5	3	8	-3	1	0	0	1	1	0	2	4	0	0	0	0		2	0	0	2	0	0	0	6	2	2	0	0	2	0	0	0	1
20.97	424	32.3	20	0	0	0	0	0	2	0	Ⅴ	3	0	3	-1	3	3	7	-1	-2	-5	1	1	4	4	10	6	15	3	2	10	せき、理由	24	4	4	4	4	4	4	6	3	3	0	0	0	0	0	0	12
20.12				0	0	0	0	0	2	0	Ⅴ	4	3	10	10	7	3	11	3	10	10	1	1	2	1	5	5						17	0	3	3	4	3	4	12	0	4	0	4	4	0	0	0
23.61	624	61.6	27.4	0	0	0	0	0	2	0	Ⅴ	3	3	5	2	4	3	8	-1	-1	-1	1	1	0	0	2		0	0	0	0		18	0	2	4	4	4	4	1	0	0	0	0	1	0	0	0	8
19.45	292.2	17.1	8.5	0	0	0	0	0	2	0	Ⅴ	4	3	3	5	3	2.5	8	2	2	0	0	1	0	0	1	1	0	0	0	0		6	2	0	4	0	0	0	0	0	0	0	0	0	0	0	0	2
19.83	335	14.8	8.7	0	0	0	0	0	2	0	Ⅴ	3	-1	1	2	3.5	3	7	-3	-3	-3	1	0	0	0	1	3	0	0	0	0		2	0	0	2	0	0	0	0	0	0	0	0	0	0	0	0	0
19.61	422.5	22.9	11.4	0	0	0	0	0	2	0	Ⅴ	3	3	3	-2	4	3	8	-2	-2	-6	0	1	3	3	7	5	11	2	4	5	せき	12	3	2	4	1	1	1	8	1	1	1	1	1	1	1	1	16
[truncated: 6 more columns]
